# Supplementary material for: Landscape of copy number variations in Bos taurus: individual – and inter-breed variability
Source: BMC Genomics. 2018 May 29;19:410. doi: 10.1186/s12864-018-4815-6 (PMC5975385; doi:10.1186/s12864-018-4815-6)
Supplement: Supplementary file 4 — Table S1. SO terms classified in two, more general groups as the non-genic and genic regions. (XLSX 8 kb) [file 12864_2018_4815_MOESM4_ESM.xlsx]

## Sheet: Arkusz1
Categories used in this study	Sequence Ontology terms
genic region	3 prime UTR variant, 5 prime UTR variant, coding sequence variant, feature elongation, feature truncation, frameshift variant, inframe deletion, intron_variant, mature miRNA variant, non coding transcript exon variant, start lost, stop lost, transcript ablation, transcript amplification,
intergenic region	intergenic variant, upstream gene variant, downstream gene variant
